# Supplementary material for: Estimation with Uncertainty via Conditional Generative Adversarial Networks
Source: Sensors (Basel). 2021 Sep 15;21(18):6194. doi: 10.3390/s21186194 (PMC8471214; doi:10.3390/s21186194)
Supplement: Supplementary file 1 [file sensors-21-06194-s001.zip]

Archive with 1 entries (1 files):
- sensors-1349164-supplementary.pdf
